# Supplementary material for: Viral Strain-Specific Activation of Pathogen-Associated Molecular Pattern-Triggered Immunity Enhances Symptom Severity in Broad Bean Wilt Virus 2 Infection
Source: Front Plant Sci. 2021 Sep 21;12:746543. doi: 10.3389/fpls.2021.746543 (PMC8549444; doi:10.3389/fpls.2021.746543)
Supplement: Supplementary Table S2 — Combined DEGs for infection with BBWV2-PAP1 or RP1. [file Table_2.xlsx]

## Sheet: DEGs
	Normalization											Annotation_PGP DB v1.55, Phytozome v9.1
Gene id	P_1_1	P_1_2	P_1_3	P_2_1	P_2_2	P_2_3	P_3_1	P_3_2	P_3_3	P_3_vs_P_1	P_2_vs_P_1	E-value	Identity	PGP DB v1.55 gene ID
CA.PGAv.1.6.scaffold608.26	3.05528	1.01511	1.0797	1.02042	2.86182	2.20973	633.039	391.688	584.2	8.28729	0.242312	0	100	CA09g03220	Basic pathogenesis-related protein 1	AT2G14580.1
CA.PGAv.1.6.scaffold631.48	16.2948	15.2266	15.1158	7.14291	15.2631	14.3633	915.076	763.477	958.36	5.82122	-0.342983	0	100	CA11g18780	Ripening-related protein grip22	NA
CA.PGAv.1.6.scaffold674.24	10.1843	7.10576	9.71727	9.18374	8.58547	6.6292	525.988	373.884	403.923	5.59322	-0.146562	0	100	CA10g17730	Cysteine-rich receptor-like protein kinase 25	AT4G05200.1
CA.PGAv.1.6.scaffold58.30	7.12899	4.06043	3.23909	3.06125	6.67759	1.10487	177.045	119.392	150.514	4.95312	-0.412066	0	100	CA11g04810	Nucleoside triphosphate hydrolases superfamily protein	AT3G28580.1
CA.PGAv.1.6.scaffold1405.6	137.488	154.297	178.15	286.737	356.774	282.846	4916.09	4511.74	5029.9	4.94324	0.979109	0	50.99	CA00g64080	Glycine-rich protein	NA
CA.PGAv.1.6.scaffold890.65	38.7003	48.7252	49.666	29.5921	28.6182	26.5168	1212.55	900.673	1220.27	4.60383	-0.694244	1e-157	83.92	CA02g21050	Pathogenesis-related protein 3	AT3G12500.1
CA.PGAv.1.6.scaffold575.21	7.12899	6.09065	3.23909	18.3675	20.0328	28.7265	128.666	138.243	128.405	4.58607	2.02804	0	100	CA12g22670	CER1-like 1	AT1G02205.1
CA.PGAv.1.6.scaffold79.50	10.1843	11.1662	11.8767	46.9391	20.0328	33.146	277.919	237.736	237.252	4.50204	1.59127	0	100	CA02g04610	Glutathione S-transferase parC	AT1G78380.1
CA.PGAv.1.6.scaffold788.4	6.11057	5.07554	1.0797	4.08166	1.90788	1.10487	93.6692	64.9322	85.0364	4.31202	-0.789887	0	100	CA03g12230	WRKY transcription factor 70	AT3G56400.1
CA.PGAv.1.6.scaffold206.16	8.14742	3.04533	3.23909	6.1225	6.67759	2.20973	88.5225	82.7362	89.2882	4.17422	0.0566515	0	100	CA02g29730	Pathogenesis-related protein 2	AT3G57260.1
CA.PGAv.1.6.scaffold793.11	4.07371	5.07554	11.8767	7.14291	7.63153	5.52433	136.901	95.3038	120.752	4.06925	-0.050776	0	100	CA03g05430	ACC oxidase	AT1G06620.1
CA.PGAv.1.6.scaffold647.6	7.12899	7.10576	3.23909	5.10208	5.72365	2.20973	127.637	78.5471	79.0839	4.02905	-0.422755	0	100	CA04g04540	LRR receptor-like serine/threonine-protein kinase GSO2-like	AT5G46330.1
CA.PGAv.1.6.scaffold753.4	9.16585	14.2115	10.797	23.4696	17.1709	11.0487	211.013	141.385	163.27	3.91546	0.596949	0	100	CA04g05900	HYPER-SENSITIVITY-RELATED 4-like	AT3G50930.1
CA.PGAv.1.6.scaffold628.31	10.1843	9.13598	5.39848	10.2042	12.4012	6.6292	138.96	107.871	122.452	3.90105	0.242072	0	100	CA06g19130	ABC transporter A family member 3	AT5G61700.1
CA.PGAv.1.6.scaffold1537.4	12.2211	23.3475	16.1954	27.5512	9.53941	20.9925	300.565	195.844	233.85	3.81838	0.166167	0	100	CA00g71650	LRR receptor-like serine/threonine-protein kinase	AT3G47570.1
CA.PGAv.1.6.scaffold823.8	10.1843	12.1813	2.15939	7.14291	4.76971	9.9438	139.989	78.5471	107.996	3.7349	-0.166195	0	100	CA10g11170	Ammonium transporter 2 member 2	AT2G38290.1
CA.PGAv.1.6.scaffold242.12	14.258	8.12087	10.797	31.6329	17.1709	19.8876	107.05	112.06	119.901	3.35313	1.05	0	84.46	CA09g14030	Uncharacterized isomerase BH0283-like	AT4G02860.1
CA.PGAv.1.6.scaffold1134.9	17.3133	29.4381	32.3909	21.4287	10.4934	19.8876	292.33	226.216	269.565	3.31588	-0.611227	0	99.65	CA08g11580	Phosphoglycerate mutase-like	AT3G05170.1
CA.PGAv.1.6.scaffold577.9	19.3501	18.272	16.1954	40.8166	32.434	36.4606	165.722	153.952	175.175	3.20084	1.02756	0	100	CA10g02570	Cytochrome P450 CYP72A219-like	AT3G14690.1
CA.PGAv.1.6.scaffold628.32	8.14742	18.272	12.9564	11.2246	15.2631	15.4681	150.282	97.3984	110.547	3.1855	0.0915623	0	100	CA06g19140	ABC transporter A family member 2	AT3G47730.1
CA.PGAv.1.6.scaffold608.6	13.2396	19.2871	17.2751	26.5308	39.1116	18.7827	144.106	137.196	155.617	3.1331	0.761476	0	100	CA09g03450	LRR receptor-like serine/threonine-protein kinase GSO1-like	AT1G71390.1
CA.PGAv.1.6.scaffold1592.1	39.7187	47.7101	36.7097	29.5921	47.6971	38.6703	415.85	298.479	353.751	3.105	-0.0983298	0	98.02	CA00g74520	COBRA-like protein 5	AT5G15630.1
CA.PGAv.1.6.scaffold1110.29	17.3133	33.4986	20.5142	26.5308	41.9734	25.4119	235.717	186.418	181.978	3.08232	0.396944	0	99.36	CA10g00300	G-type lectin S-receptor-like serine/threonine-protein kinase	AT4G27290.1
CA.PGAv.1.6.scaffold702.22	140.543	144.145	130.643	103.062	113.519	100.543	1085.94	865.065	998.327	2.82805	-0.389218	0	99.03	CA02g11240	Senescence-specific cysteine protease SAG12	AT5G45890.1
CA.PGAv.1.6.scaffold1152.14	10.1843	23.3475	19.4345	38.7758	26.7104	24.3071	108.08	152.905	113.098	2.82021	0.761532	0	100	CA00g46890	Linoleate 9S-lipoxygenase 5-like	AT1G55020.1
CA.PGAv.1.6.scaffold702.24	86.5664	76.1331	80.9772	55.1025	68.6838	53.0336	654.655	486.992	579.098	2.81999	-0.462689	0	100	CA02g11250	Senescence-specific cysteine protease SAG39-like	AT5G45890.1
CA.PGAv.1.6.scaffold954.24	14.258	19.2871	20.5142	19.3879	19.0788	8.83893	134.842	105.777	138.609	2.81045	-0.19253	0	100	CA02g00560	AAA-ATPase-like	AT3G28580.1
CA.PGAv.1.6.scaffold27.14	73.3268	92.3749	57.2239	78.572	68.6838	56.3482	603.188	468.14	479.605	2.7985	-0.130796	0	100	CA11g05750	NRT1/PTR FAMILY 2.13-like	AT1G69870.1
CA.PGAv.1.6.scaffold1218.1	75.3637	70.0425	82.0569	84.6945	73.4535	106.067	556.868	448.242	543.383	2.76716	0.216081	0	100	CA01g13030	Lipid transfer protein EARLI 1-like	AT4G12480.1
CA.PGAv.1.6.scaffold2870.1	20.3686	17.2568	10.797	9.18374	4.76971	15.4681	111.168	78.5471	112.248	2.64063	-0.718799	0	100	CA00g94380	LRR receptor-like protein kinase	AT4G08850.1
CA.PGAv.1.6.scaffold1989.9	52.9582	47.7101	46.4269	225.512	108.749	184.513	218.218	393.783	305.281	2.64061	1.81835	7e-153	100	CA00g89120	SAG21	AT4G02380.1
CA.PGAv.1.6.scaffold162.126	16.2948	22.3324	17.2751	15.3062	12.4012	15.4681	131.754	87.9727	92.6897	2.48249	-0.372693	0	86.08	CA07g18470	G-type lectin S-receptor-like serine/threonine-protein kinase	AT4G27290.1
CA.PGAv.1.6.scaffold1280.4	61.1057	51.7705	58.3036	175.512	133.552	156.891	203.808	343.512	378.412	2.43508	1.44468	3e-151	100	CA06g00480	SAG21	AT4G02380.1
CA.PGAv.1.6.scaffold321.26	126.285	138.055	115.528	216.328	184.111	178.988	791.556	577.059	642.025	2.40409	0.609132	0	100	CA12g04400	DICER-LIKE 2	AT3G03300.1
CA.PGAv.1.6.scaffold481.50	49.903	45.6799	44.2676	61.225	59.1444	50.8239	269.685	196.891	252.558	2.36238	0.291741	1e-65	87.04	CA05g10740	Protein yippee-like	AT4G27740.1
CA.PGAv.1.6.scaffold981.3	24.4423	19.2871	21.5939	13.2654	20.9867	20.9925	116.314	103.682	113.098	2.35026	-0.241764	0	100	CA01g03050	Protein P21-like	AT4G11650.1
CA.PGAv.1.6.scaffold784.1	96.7506	97.4504	88.5351	140.817	117.335	125.955	497.167	491.181	444.74	2.3416	0.442052	0	100	CA07g11190	ACC oxidase 3-like	AT1G05010.1
CA.PGAv.1.6.scaffold394.118	28.516	28.423	17.2751	39.7962	68.6838	43.0898	130.725	100.54	135.208	2.30394	1.03022	0	100	CA06g25210	60S acidic ribosomal protein P0-like	AT2G40010.1
CA.PGAv.1.6.scaffold103.21	57.032	42.6346	39.9488	40.8166	59.1444	56.3482	233.658	235.641	214.292	2.29168	0.162946	0	100	CA08g04180	Omega-6 fatty acid desaturase	AT3G12120.1
CA.PGAv.1.6.scaffold1119.6	49.903	45.6799	43.1879	32.6533	28.6182	37.5655	239.834	200.033	220.244	2.25001	-0.48958	0	100	CA10g01640	AAA-ATPase-like	AT3G50930.1
CA.PGAv.1.6.scaffold423.30	228.128	194.901	180.309	318.37	324.34	299.419	1107.56	778.14	911.59	2.21299	0.642958	0	100	CA06g17700	Phosphoethanolamine N-methyltransferase	AT3G18000.1
CA.PGAv.1.6.scaffold1276.2	27.4975	23.3475	26.9924	47.9596	42.9274	40.8801	112.197	136.148	105.445	2.18436	0.759452	0	100	CA02g06150	Salicylate carboxymethyltransferase	AT4G36470.1
CA.PGAv.1.6.scaffold1280.46	30.5528	46.695	50.7457	46.9391	41.0195	38.6703	215.13	159.189	187.08	2.13296	-0.0154642	0	100	CA06g00060	ABC transporter B family member 11	AT3G62150.1
CA.PGAv.1.6.scaffold282.99	82.4926	101.511	48.5863	74.4904	71.5456	82.865	419.967	255.54	308.682	2.08115	-0.0230647	0	100	CA08g01140	Receptor-like protein 12	AT1G71400.1
CA.PGAv.1.6.scaffold135.15	47.8661	39.5892	58.3036	45.9187	60.0983	60.7677	206.896	194.797	198.135	2.04096	0.194402	0	100	CA12g05220	Cytochrome 71D6	AT3G26320.1
CA.PGAv.1.6.scaffold890.63	469.495	505.524	484.784	532.657	492.234	532.546	2090.57	1661.01	2248.36	2.03918	0.0933996	0	100	CA02g21050	Pathogenesis-related protein 3	AT3G12500.1
CA.PGAv.1.6.scaffold370.26	26.4791	25.3777	29.1518	29.5921	27.6643	38.6703	104.992	99.4929	116.5	1.98636	0.243856	0	99.19	CA02g14650	Cysteine proteinase RD21a	AT5G43060.1
CA.PGAv.1.6.scaffold1034.15	40.7371	58.8763	57.2239	72.4495	59.1444	57.4531	268.656	149.763	187.93	1.95088	0.269476	0	100	CA08g11900	HYPER-SENSITIVITY-RELATED 4-like	AT3G50930.1
CA.PGAv.1.6.scaffold1161.25	28.516	35.5288	17.2751	48.98	44.8352	43.0898	92.6398	102.635	117.35	1.94275	0.751494	0	100	CA10g20900	Myb family transcription factor APL	AT5G06800.1
CA.PGAv.1.6.scaffold572.17	45.8292	58.8763	46.4269	71.4291	42.9274	58.5579	194.544	170.709	211.741	1.93274	0.194244	0	100	CA01g06510	Bifunctional inhibitor-like	AT4G33550.1
CA.PGAv.1.6.scaffold388.37	62.1241	60.9065	46.4269	61.225	61.0522	51.9287	235.717	187.466	208.339	1.89791	0.0398697	0	100	CA01g10880	Eukaryotic translation initiation factor 2 subunit gamma-like	AT1G04170.1
CA.PGAv.1.6.scaffold630.17	95.7322	108.617	88.5351	96.9395	107.795	111.592	415.85	304.763	355.452	1.87736	0.111085	0	100	CA01g03790	Subtilisin-like protease	AT3G14067.1
CA.PGAv.1.6.scaffold546.23	22.4054	37.559	38.8691	45.9187	33.3879	29.8314	115.285	109.966	127.555	1.8358	0.143082	0	100	CA11g18070	Serine carboxypeptidase 3	AT3G10410.1
CA.PGAv.1.6.scaffold837.22	35.645	38.5741	45.3473	41.8371	50.5589	37.5655	124.549	144.527	142.011	1.78163	0.120272	0	100	CA03g30020	Pathogenesis-related protein 2	AT4G16260.1
CA.PGAv.1.6.scaffold1054.8	30.5528	55.831	44.2676	36.735	29.5722	44.1947	171.898	117.297	159.018	1.77846	-0.241652	0	100	CA04g18240	Cytochrome P450 81F3-like	AT4G37370.1
CA.PGAv.1.6.scaffold1002.15	48.8845	68.0123	47.5066	48.98	66.7759	66.292	230.57	160.236	171.774	1.77482	0.147077	0	68.27	CA10g22440	Pre-mRNA-splicing factor ATP-dependent RNA helicase PRP16	AT5G13010.1
CA.PGAv.1.6.scaffold247.16	5.09214	17.2568	12.9564	23.4696	17.1709	20.9925	34.9973	49.2228	36.5657	1.77449	0.803816	0	100	CA03g13530	Ethylene response factor 5-like	AT5G47230.1
CA.PGAv.1.6.scaffold749.27	53.9767	58.8763	46.4269	56.1229	46.7431	46.4044	199.69	155	155.617	1.6798	-0.0936363	0	100	CA03g06400	U-box domain-containing protein 43-like	AT1G76390.1
CA.PGAv.1.6.scaffold1075.19	84.5295	97.4504	92.8539	216.328	183.157	192.247	325.269	260.776	292.525	1.6766	1.10638	0	100	CA02g25080	Peroxidase 51	AT4G37530.1
CA.PGAv.1.6.scaffold1306.1	167.022	131.964	125.245	222.451	197.466	201.086	414.821	480.708	454.094	1.66963	0.549748	1e-134	100	CA00g57680	Pathogenesis-related protein 3	AT3G12500.1
CA.PGAv.1.6.scaffold1393.12	320.805	278.14	320.67	984.701	586.674	827.545	779.204	1117.46	937.952	1.62405	1.38328	0	100	CA01g18620	Siroheme synthase	AT5G40850.1
CA.PGAv.1.6.scaffold132.12	33.6081	45.6799	50.7457	55.1025	44.8352	61.8725	136.901	118.344	138.609	1.59878	0.315417	0	100	CA10g05710	D-amino acid racemase2	AT4G02860.1
CA.PGAv.1.6.scaffold294.18	187.391	178.659	207.302	214.287	190.788	170.149	577.455	519.458	623.317	1.58511	0.0047065	0	100	CA09g14030	Isomerase BH0283-like	AT4G02860.1
CA.PGAv.1.6.scaffold1018.1	73.3268	66.9972	35.63	23.4696	26.7104	22.0973	202.778	163.378	158.168	1.57526	-1.28358	5e-25	54.33	CA03g12230	WRKY transcription factor 70-like	AT3G56400.1
CA.PGAv.1.6.scaffold524.25	440.979	439.542	456.712	467.351	472.201	435.317	1195.05	1330.06	1396.3	1.55212	0.0400433	0	100	CA03g04230	Pathogenesis-related protein STH-2-like	AT1G24020.1
CA.PGAv.1.6.scaffold1156.11	39.7187	32.4835	33.4706	40.8166	29.5722	30.9363	93.6692	96.3511	118.201	1.54436	-0.0606121	0	100	CA12g00420	Pollen-specific leucine-rich repeat extensin-like protein 2	AT4G16380.1
CA.PGAv.1.6.scaffold473.50	35.645	38.5741	34.5503	37.7554	33.3879	40.8801	98.8158	102.635	115.65	1.54367	0.0425275	0	100	CA02g30420	hypothetical protein	AT5G40690.1
CA.PGAv.1.6.scaffold2968.2	34.6265	36.5439	45.3473	26.5308	13.3552	15.4681	118.373	91.1146	127.555	1.53238	-1.07379	0	100	CA00g94600	SAG12	AT5G45890.1
CA.PGAv.1.6.scaffold239.2	50.9214	47.7101	66.9412	36.735	40.0655	35.3557	192.485	139.29	147.113	1.53222	-0.561955	0	100	CA05g11480	Cyclic nucleotide-gated ion channel 1	AT5G53130.1
CA.PGAv.1.6.scaffold350.38	193.501	215.203	195.425	204.083	215.591	171.254	564.074	516.316	663.284	1.5292	-0.0318746	0	100	CA09g03700	L-ascorbate peroxidase 2	AT3G09640.1
CA.PGAv.1.6.scaffold1264.2	95.7322	91.3598	85.296	67.3475	56.2825	80.6553	256.304	245.067	272.967	1.5073	-0.415078	2e-116	100	CA00g54650	Somatic embryogenesis receptor kinase 2-like	AT1G34210.1
CA.PGAv.1.6.scaffold1836.1	347.284	348.182	334.706	236.737	233.716	206.61	1216.67	772.903	898.835	1.48739	-0.605525	0	100	CA00g85080	LRR receptor-like serine/threonine-protein kinase	AT4G08850.1
CA.PGAv.1.6.scaffold222.21	58.0504	62.9367	66.9412	67.3475	78.2232	64.0823	220.277	151.858	153.066	1.48268	0.15782	0	95.09	CA12g02650	LRR receptor-like serine/threonine-protein kinase	AT1G74170.1
CA.PGAv.1.6.scaffold665.5	49.903	27.4079	34.5503	32.6533	49.6049	35.3557	104.992	103.682	102.044	1.47389	0.0723501	0	100	CA00g15840	Alanine aminotransferase 2-like	AT1G72330.1
CA.PGAv.1.6.scaffold1091.6	65.1794	68.0123	61.5427	107.144	111.611	90.5991	153.37	195.844	188.781	1.46609	0.667751	0	100	CA00g44710	Peroxidase 21	AT2G37130.1
CA.PGAv.1.6.scaffold404.77	57.032	55.831	49.666	42.8575	64.868	48.6141	169.84	143.479	135.208	1.4645	-0.0560136	0	100	CA04g03300	Cysteine-rich receptor-like protein kinase 8	AT4G23180.1
CA.PGAv.1.6.scaffold204.1	44.8108	33.4986	41.0285	27.5512	44.8352	35.3557	102.933	114.155	111.398	1.46078	-0.147469	0	100	CA06g05600	protein SRC2-like	AT5G23950.1
CA.PGAv.1.6.scaffold337.71	40.7371	36.5439	33.4706	81.6333	64.868	69.6066	80.2879	114.155	107.996	1.44932	0.964424	0	100	CA07g19730	mitogen-activated protein kinase kinase kinase	AT4G26890.1
CA.PGAv.1.6.scaffold1164.17	96.7506	101.511	115.528	105.103	102.072	106.067	286.154	278.58	289.124	1.4442	-0.0025184	0	100	CA02g15960	stem-specific protein TSJT1-like	AT4G27450.1
CA.PGAv.1.6.scaffold3404.2	84.5295	77.1483	78.8178	98.9804	78.2232	85.0747	161.605	262.871	227.898	1.43969	0.125088	0	100	CA00g95310	methyltransferase	AT2G41380.1
CA.PGAv.1.6.scaffold1656.15	120.174	105.571	88.5351	166.328	136.414	119.326	256.304	253.445	336.744	1.42944	0.425417	0	100	CA00g77630	calcium-binding protein CML35	AT2G41410.1
CA.PGAv.1.6.scaffold1572.1	154.801	159.372	173.831	213.267	220.36	183.408	406.586	384.357	520.423	1.4261	0.338459	0	100	CA03g06950	quinone-oxidoreductase homolog	AT4G13010.1
CA.PGAv.1.6.scaffold1330.19	87.5848	82.2238	84.2163	102.042	101.118	112.696	226.453	214.695	234.7	1.41173	0.314296	0	100	CA04g23470	transporter YBR287W-like	AT1G20925.1
CA.PGAv.1.6.scaffold1001.8	43.7924	46.695	42.1082	43.8779	49.6049	48.6141	110.138	106.824	135.208	1.40924	0.0998433	0	100	CA06g23610	tetraspanin-3-like	AT3G45600.1
CA.PGAv.1.6.scaffold575.22	407.371	361.379	394.089	580.617	667.759	571.216	1005.66	1020.06	1025.54	1.39175	0.645963	0	100	CA12g22660	7-alpha-hydroxysteroid dehydrogenase-like	AT3G55290.1
CA.PGAv.1.6.scaffold1372.17	273.957	296.412	261.287	186.736	217.499	211.03	806.996	671.316	698.999	1.38849	-0.43478	0	100	CA08g13960	LRR receptor-like serine/threonine-protein kinase	AT5G46330.1
CA.PGAv.1.6.scaffold200.11	65.1794	50.7554	49.666	46.9391	37.2037	43.0898	139.989	133.006	159.868	1.3862	-0.380241	0	100	CA06g06270	Mitogen-activated protein kinase	AT3G45640.1
CA.PGAv.1.6.scaffold126.94	61.1057	57.8612	53.9848	46.9391	55.3286	61.8725	178.074	125.675	143.712	1.37139	-0.07544	0	100	CA03g26340	LRR-like serine/threonine/tyrosine-protein kinase	AT2G31880.1
CA.PGAv.1.6.scaffold793.61	208.778	162.417	163.034	224.492	251.84	208.82	469.375	394.83	500.864	1.35344	0.358965	0	100	CA03g05830	inorganic phosphate transporter 1-5	AT2G38940.1
CA.PGAv.1.6.scaffold758.15	126.285	144.145	119.846	142.858	135.46	134.794	371.589	301.621	315.485	1.34103	0.082034	0	100	CA03g22360	ATP/DNA binding protein	AT3G48770.1
CA.PGAv.1.6.scaffold484.28	101.843	104.556	79.8975	192.859	172.663	174.569	168.81	298.479	257.66	1.34037	0.915692	0	99.7	CA12g21570	mitochondrial thiamine pyrophosphate carrier-like	AT5G48970.1
CA.PGAv.1.6.scaffold464.28	122.211	91.3598	115.528	169.389	177.433	156.891	286.154	256.587	288.273	1.33635	0.614082	0	100	CA07g15040	cytochrome P450 CYP72A219-like	AT3G14690.1
CA.PGAv.1.6.scaffold1093.4	45.8292	72.0727	70.1803	65.3066	70.5916	47.5093	181.162	127.77	165.821	1.33581	-0.0363107	0	100	CA07g04040	cucumber peeling cupredoxin-like	AT5G20230.1
CA.PGAv.1.6.scaffold700.22	72.3084	63.9518	52.9051	76.5312	76.3153	87.2845	158.517	166.52	152.215	1.3351	0.344174	0	100	CA01g26820	xyloglucan endotransglucosylase/hydrolase protein 28	AT1G32170.1
CA.PGAv.1.6.scaffold404.22	76.3821	116.737	65.8615	74.4904	70.5916	55.2433	248.069	183.276	216.843	1.32357	-0.370502	0	100	CA04g03880	LRR receptor-like serine/threonine-protein kinase	AT3G47570.1
CA.PGAv.1.6.scaffold472.54	194.52	216.218	205.142	398.983	284.274	334.775	400.41	590.674	548.485	1.3218	0.725061	0	98.78	CA03g25340	BTB/POZ and TAZ domain-containing protein 2	AT5G63160.1
CA.PGAv.1.6.scaffold423.31	51.9398	52.7856	64.7818	64.2862	65.8219	54.1385	144.106	138.243	138.609	1.31233	0.120291	0	100	CA06g17690	C2-DOMAIN ABA-RELATED 4-like	AT3G17980.1
CA.PGAv.1.6.scaffold575.24	187.391	223.324	201.903	360.207	358.682	356.872	503.343	545.64	469.401	1.30948	0.812298	0	74.15	CA12g22570	Omega-6 fatty acid desaturase	AT3G12120.1
CA.PGAv.1.6.scaffold1602.8	49.903	64.967	57.2239	61.225	62.9601	57.4531	137.93	151.858	135.208	1.30425	0.0778718	0	100	CA00g74950	MLO-like protein 12, MILDEW RESISTANCE LOCUS	AT1G61560.1
CA.PGAv.1.6.scaffold464.22	162.948	138.055	148.998	118.368	86.8086	110.487	371.589	379.12	354.602	1.29645	-0.511542	0	82.85	CA07g15110	cytochrome P450 CYP72A219-like isoform X1	AT3G14690.1
CA.PGAv.1.6.scaffold21.40	66.1978	76.1331	76.6585	103.062	104.934	83.9699	170.869	197.939	167.522	1.29226	0.414936	0	100	CA08g06060	Glyoxysomal fatty acid beta-oxidation multifunctional protein MFP-a	AT4G29010.1
CA.PGAv.1.6.scaffold397.73	40.7371	42.6346	51.8254	81.6333	99.2099	70.7115	106.021	121.486	98.6422	1.27047	0.895807	0	100	CA09g00290	ACC oxidase homolog 1-like	AT1G06620.1
CA.PGAv.1.6.scaffold610.39	66.1978	79.1785	49.666	74.4904	68.6838	71.8163	160.576	145.574	162.42	1.26447	0.140485	0	100	CA11g00630	Leaf rust 10 disease-resistance locus receptor-like protein kinase-like 4	AT1G25390.1
CA.PGAv.1.6.scaffold1306.3	2862.8	2938.74	2690.6	3232.68	3114.62	2798.63	6444.64	6052.31	7894.78	1.26378	0.107	1e-134	100	CA00g99000	Pathogenesis-related protein 3-like	AT3G04720.1
CA.PGAv.1.6.scaffold893.5	53.9767	66.9972	42.1082	83.6741	94.4402	106.067	118.373	139.29	126.704	1.23689	0.801215	4e-161	100	CA04g05830	auxin-induced protein 15A	AT4G34760.1
CA.PGAv.1.6.scaffold296.14	177.206	147.191	158.715	155.308	187.531	209.925	352.186	386.959	385.722	1.21932	0.194304	0	100	CA05g14220	Ethylene responsive factor 5	AT5G51190.1
CA.PGAv.1.6.scaffold1334.11	53.9767	50.7554	48.5863	60.2045	72.4995	51.9287	123.52	119.392	113.949	1.21883	0.268128	0	100	CA00g59410	G-type lectin S-receptor-like serine/threonine-protein kinase	AT4G27290.1
CA.PGAv.1.6.scaffold404.23	38.7003	47.7101	46.4269	63.2658	51.5128	56.3482	102.933	100.54	104.595	1.21359	0.365405	0	100	CA04g03870	LRR-receptor-like serine/threonine-protein kinase	AT5G46330.1
CA.PGAv.1.6.scaffold474.19	377.837	360.364	344.423	543.882	549.47	449.681	845.081	834.693	829.955	1.213	0.511237	0	100	CA06g13580	WRKY transcription factor 25	AT2G38470.1
CA.PGAv.1.6.scaffold370.47	424.684	397.923	424.321	806.129	593.351	702.695	847.14	1052.53	986.422	1.21074	0.753505	0	100	CA02g14430	nicotinate phosphoribosyltransferase 2-like	AT2G23420.1
CA.PGAv.1.6.scaffold1061.21	57.032	66.9972	56.1442	106.123	95.3941	87.2845	136.901	117.297	160.719	1.20344	0.680694	0	100	CA02g24430	uncharacterized protein	AT5G65660.1
CA.PGAv.1.6.scaffold1139.8	91.6585	88.3144	77.7381	107.144	80.1311	66.292	213.072	169.662	209.19	1.19965	-0.0233892	0	100	CA12g17070	arabinosyltransferase RRA3-like	AT1G19360.1
CA.PGAv.1.6.scaffold862.1	53.9767	47.7101	32.3909	42.8575	45.7892	43.0898	115.285	90.0673	101.193	1.19303	-0.0254145	0	100	CA03g35740	Cell wall invertase	AT3G13790.1
CA.PGAv.1.6.scaffold321.57	249.515	216.218	228.896	304.084	260.426	274.007	594.954	444.053	545.934	1.19011	0.271598	0	100	CA12g04640	serine carboxypeptidase-like	AT3G10410.1
CA.PGAv.1.6.scaffold264.1	48.8845	43.6497	53.9848	80.6129	71.5456	79.5504	116.314	101.588	113.949	1.17945	0.661225	4e-176	100	CA04g13730	Abscisic stress-ripening protein 3	AT5G16860.1
CA.PGAv.1.6.scaffold963.6	80.4558	78.1634	78.8178	86.7354	98.2559	87.2845	159.546	189.56	187.08	1.17519	0.197524	0	100	CA06g10820	NLP6-like isoform X1	AT1G64530.1
CA.PGAv.1.6.scaffold80.7	137.488	107.602	131.723	122.45	122.104	124.85	299.535	234.594	306.131	1.15699	-0.0286451	0	100	CA09g07070	cysteine-rich repeat secretory protein 38-like	AT3G22060.1
CA.PGAv.1.6.scaffold291.8	18.3317	25.3777	20.5142	27.5512	26.7104	17.6779	45.8799	51.8918	44.0146	1.14254	0.163679	0	100	CA02g05780	AP2/ERF domain-containing transcription factor	AT5G13330.1
CA.PGAv.1.6.scaffold649.17	72.3084	53.8008	51.8254	52.0412	67.7298	53.0336	153.37	120.439	118.201	1.13954	-0.0422048	0	100	CA00g15290	G-type lectin S-receptor-like serine/threonine-protein kinase	AT5G60900.1
CA.PGAv.1.6.scaffold135.48	196.557	160.387	177.07	235.716	214.637	235.337	407.615	395.877	364.806	1.12946	0.360678	0	100	CA12g05550	Glycosyltransferase family protein 64 protein C5	AT5G04500.1
CA.PGAv.1.6.scaffold334.17	282.104	276.11	223.497	280.614	275.689	248.595	600.1	491.181	617.364	1.12815	0.0421709	0	97.72	CA06g02950	glutathione S-transferase	AT3G09270.1
CA.PGAv.1.6.scaffold394.134	172.114	195.916	150.078	195.92	225.13	224.288	403.498	356.08	365.657	1.1189	0.316802	0	100	CA06g25370	Cys-3-His zinc finger protein	AT5G58620.1
CA.PGAv.1.6.scaffold606.6	94.7138	106.586	112.288	90.817	117.335	111.592	224.394	194.797	259.361	1.11359	0.028041	0	100	CA08g17280	NtPRp27-like protein precursor	AT2G15220.1
CA.PGAv.1.6.scaffold1711.3	69.2531	75.118	72.3397	105.103	106.841	62.9774	138.96	153.952	175.175	1.11101	0.34325	0	100	CA00g80610	hypersensitive-induced response protein 1	AT5G62740.1
CA.PGAv.1.6.scaffold502.22	51.9398	55.831	60.463	61.225	55.3286	45.2995	125.578	114.155	123.303	1.10965	-0.0557827	0	99.55	CA10g14270	glutathione S-transferase	AT3G09270.1
CA.PGAv.1.6.scaffold472.12	3694.86	3335.65	3497.14	4763.3	3527.67	3992.99	6304.66	7719.6	8452.62	1.09426	0.222594	3e-156	100	CA03g24850	SENESCENCE-ASSOCIATED GENE 21	AT4G02380.1
CA.PGAv.1.6.scaffold523.50	58.0504	58.8763	70.1803	109.185	133.552	89.4942	124.549	123.581	150.514	1.09124	0.828321	0	100	CA08g15920	ABC transporter G family member 11	AT3G21090.1
CA.PGAv.1.6.scaffold1635.4	58.0504	43.6497	41.0285	44.8983	41.0195	46.4044	106.021	104.729	91.8393	1.08409	-0.109219	0	100	CA03g01070	receptor like protein kinase S.2-like	AT2G32800.1
CA.PGAv.1.6.scaffold630.60	46.8477	62.9367	61.5427	97.9599	75.3614	79.5504	109.109	136.148	116.5	1.07827	0.561652	0	100	CA01g04170	holocarboxylase synthase 1	AT2G25710.1
CA.PGAv.1.6.scaffold1652.15	76.3821	90.3447	82.0569	98.9804	54.3746	79.5504	187.338	164.425	166.671	1.05927	-0.0951478	0	100	CA00g77460	SRC2-like	AT1G09070.1
CA.PGAv.1.6.scaffold298.19	134.432	148.206	125.245	176.532	150.723	173.464	246.01	281.722	321.438	1.0579	0.295845	0	100	CA01g07220	PLATZ transcription factor family protein	AT4G17900.1
CA.PGAv.1.6.scaffold105.12	191.464	181.704	181.389	243.879	236.577	234.232	367.471	415.776	370.759	1.05724	0.365977	0	100	CA10g05370	Cellulase protein	AT1G13130.1
CA.PGAv.1.6.scaffold628.65	111.009	111.662	114.448	134.695	109.703	108.277	235.717	219.932	242.354	1.04998	0.0650842	0	100	CA06g19490	EDS1-like	AT3G48090.1
CA.PGAv.1.6.scaffold500.51	743.452	826.298	687.767	894.905	1160.95	985.541	1681.93	1573.04	1415.01	1.04868	0.429995	0	100	CA03g01790	Pleiotropic drug resistance protein 1	AT1G15520.1
CA.PGAv.1.6.scaffold350.9	51.9398	72.0727	52.9051	35.7146	52.4668	37.5655	133.813	113.108	119.051	1.04865	-0.492556	0	100	CA09g03930	Ankyrin repeat-containing protein	AT1G07710.1
CA.PGAv.1.6.scaffold79.37	428.758	399.953	415.683	682.658	553.286	588.894	760.676	895.436	903.937	1.04073	0.552325	0	99.7	CA02g04750	ferredoxin-NADP reductase	AT4G05390.1
CA.PGAv.1.6.scaffold999.45	95.7322	96.4353	69.1006	85.7149	92.5323	82.865	187.338	161.283	188.781	1.04047	-0.000860959	0	100	CA03g28010	homeobox-leucine zipper protein HAT5-like	AT3G01470.1
CA.PGAv.1.6.scaffold645.15	519.398	494.358	525.812	931.64	654.404	777.826	934.633	1106.99	1124.18	1.04005	0.618625	0	100	CA12g06770	Ferredoxin-3	AT2G27510.1
CA.PGAv.1.6.scaffold157.29	43.7924	54.8159	56.1442	58.1637	68.6838	51.9287	114.256	98.4456	105.445	1.03973	0.208192	0	100	CA02g03570	putative receptor-like protein kinase	AT3G51550.1
CA.PGAv.1.6.scaffold244.8	438.942	484.207	428.64	575.515	595.259	539.175	796.703	1008.54	971.966	1.03877	0.339083	0	100	CA01g15970	Pathogenesis-related protein 2-like	AT4G16260.1
CA.PGAv.1.6.scaffold26.40	244.423	283.215	225.657	319.39	333.879	312.677	494.079	530.978	521.273	1.03756	0.35873	0	99.65	CA12g14030	Actin-7	AT5G09810.1
CA.PGAv.1.6.scaffold322.89	80.4558	79.1785	58.3036	81.6333	85.8547	69.6066	167.781	141.385	137.759	1.03611	0.121546	0	99.67	CA08g18050	extra-large guanine nucleotide-binding protein 1-like	AT2G23460.1
CA.PGAv.1.6.scaffold495.19	71.2899	65.9821	87.4554	108.164	89.6705	76.2358	176.016	137.196	146.263	1.03181	0.28637	0	100	CA00g54030	Pathogenesis-related protein 3-like	AT3G54420.1
CA.PGAv.1.6.scaffold574.26	81.4742	58.8763	74.4991	87.7558	72.4995	55.2433	147.194	115.202	176.025	1.02899	0.00435179	0	100	CA00g07050	protein YLS9-like; LEA2	AT3G52470.1
CA.PGAv.1.6.scaffold1980.2	127.303	100.496	115.528	145.919	165.032	146.947	243.952	244.02	210.89	1.02542	0.415446	0	100	CA00g88920	Receptor-like protein kinase	AT1G09970.1
CA.PGAv.1.6.scaffold182.25	45.8292	57.8612	66.9412	53.0616	68.6838	62.9774	122.49	108.919	115.65	1.02429	0.114477	0	100	CA07g08630	Zinc transporter 5	AT1G05300.1
CA.PGAv.1.6.scaffold1264.5	399.224	424.315	389.77	558.168	469.339	488.351	763.764	831.552	853.766	1.01329	0.321187	0	100	CA00g54690	NAC domain-containing protein 83	AT5G13180.1
CA.PGAv.1.6.scaffold14.13	171.096	188.81	177.07	211.226	202.236	188.932	358.207	370.742	348.649	1.00489	0.165849	0	100	CA01g16810	putative protein phosphatase 2C 34	AT3G05640.1
CA.PGAv.1.6.scaffold194.19	2202.86	1909.42	2010.39	2450.02	2614.75	2451.7	3636.63	4126.34	4505.23	1.00269	0.295894	4e-25	68.57	CA00g89500	uncharacterized protein	no hits
CA.PGAv.1.6.scaffold20.26	82.4926	87.2993	82.0569	109.185	106.841	98.3331	173.957	141.385	188.781	1.00122	0.319855	0	100	CA08g05220	monoglyceride lipase	AT5G11650.1
CA.PGAv.1.6.scaffold1268.8	183.317	185.765	177.07	521.433	322.432	393.332	255.274	373.884	376.711	0.881068	1.1797	0	100	CA05g15360	Ferritin
CA.PGAv.1.6.scaffold1830.3	130.359	125.873	128.484	278.574	382.53	334.775	165.722	281.722	215.142	0.784315	1.37218	5e-41	64.44	NA
CA.PGAv.1.6.scaffold1286.1	157.856	137.04	130.643	63.2658	66.7759	62.9774	266.597	215.743	226.197	0.73555	-1.14055	0	100	CA04g01690	Cysteine protease
CA.PGAv.1.6.scaffold1830.2	43.7924	31.4684	39.9488	100.001	106.841	106.067	40.1439	73.3106	45.0693	0.460439	1.44148	0	100	CA00g84930	Detected protein of unknown function
CA.PGAv.1.6.scaffold1671.15	102.861	106.586	127.404	234.696	255.656	224.288	138.96	151.858	157.317	0.411819	1.0851	8e-128	92.73	CA02g21750	Unknown protein
CA.PGAv.1.6.scaffold523.13	97.7691	141.1	118.767	68.3679	52.4668	53.0336	80.2879	67.0268	73.1313	-0.698066	-1.0405	0	99.36	CA08g16330	MADS-box transcription factor MSM1
CA.PGAv.1.6.scaffold1060.2	420.611	454.769	448.074	228.573	176.479	166.835	283.066	193.749	281.47	-0.803493	-1.2105	0	100	CA00g41940	BURP domain-containing protein
CA.PGAv.1.6.scaffold293.20	210.815	173.584	218.099	118.368	138.321	109.382	98.8158	100.54	95.2408	-1.03221	-0.718828	0	100	CA01g22320	Domon-like superfamily protein	AT3G62370.1
CA.PGAv.1.6.scaffold1174.1	357.468	314.684	349.822	198.981	159.308	166.835	167.781	164.425	161.569	-1.04943	-0.960627	0	100	CA10g05570	putative terpene synthase 13	AT1G61680.1
CA.PGAv.1.6.scaffold1130.2	137.488	95.4202	112.288	73.47	70.5916	56.3482	59.7012	52.3647	54.4233	-1.05199	-0.784464	0	100	CA02g08400	UPF0301 protein CHU_1773-like	AT3G29240.1
CA.PGAv.1.6.scaffold322.14	191.464	161.402	199.744	115.307	112.565	119.326	110.138	77.4998	71.4306	-1.09293	-0.670506	0	100	CA08g17470	Serine carboxypeptidase-like 40	AT3G63470.1
CA.PGAv.1.6.scaffold361.18	1190.54	956.232	1006.28	510.208	456.938	519.287	467.316	426.249	570.594	-1.10668	-1.08489	0	100	CA10g03890	protein TAP1-like	AT1G01960.1
CA.PGAv.1.6.scaffold1397.2	4720.41	4541.6	4428.92	2411.24	2911.43	2418.55	2024.69	1531.14	1851.24	-1.3403	-0.822586	0	100	CA07g04920	heat shock protein 90-6	AT3G07770.1
CA.PGAv.1.6.scaffold1410.1	212.851	205.052	196.505	113.266	144.045	109.382	75.1412	70.1687	92.6897	-1.36824	-0.744624	0	100	CA00g64180	SPX domain-containing protein 1	AT5G20150.1
CA.PGAv.1.6.scaffold484.97	2195.73	1273.96	1844.12	281.635	593.351	435.317	813.172	462.904	690.496	-1.43406	-2.01985	0	100	CA12g20940	ABC transporter B family member 11	AT1G48300.1
CA.PGAv.1.6.scaffold837.4	247.478	297.427	330.387	111.225	102.072	111.592	112.197	95.3038	106.296	-1.47994	-1.42982	0	100	CA03g30190	chitin-binding lectin 1-like	AT3G12500.1
CA.PGAv.1.6.scaffold702.9	188.409	142.115	138.201	69.3883	38.1576	47.5093	61.7599	39.7972	56.124	-1.57173	-1.59596	0	73.56	CA02g11180	phospholipase A1-IIgamma-like	AT4G18550.1
