# Supplementary material for: Viral Strain-Specific Activation of Pathogen-Associated Molecular Pattern-Triggered Immunity Enhances Symptom Severity in Broad Bean Wilt Virus 2 Infection
Source: Front Plant Sci. 2021 Sep 21;12:746543. doi: 10.3389/fpls.2021.746543 (PMC8549444; doi:10.3389/fpls.2021.746543)
Supplement: Supplementary Table S3 — GO terms for up-regulated DEGs in response to BBWV2-PAP1 infection. [file Table_3.XLSX]

## Sheet: GO
Analysis Type:	PANTHER Overrepresentation Test (Released 20210224)
Annotation Version and Release Date:	GO Ontology database DOI: 10.5281/zenodo.4495804 Released 2021-02-01
Test Type:	FISHER
Correction:	BONFERRONI
Bonferroni count:	2839
GO biological process complete	REFLIST (27462)	upload_1 (109)	upload_1 (expected)	upload_1 (over/under)	upload_1 (fold Enrichment)	upload_1 (P-value)
systemic acquired resistance (GO:0009627)	62	5	0.25	+	20.32	0.0199		ID1	GO:0009627	0.0199
response to ethylene (GO:0009723)	156	9	0.62	+	14.54	5.74e-05		ID2	GO:0009723	5.74e-05
defense response to fungus (GO:0050832)	253	14	1	+	13.94	9.1e-09		ID3	GO:0050832	9.1e-09
response to salicylic acid (GO:0009751)	151	8	0.6	+	13.35	0.000675		ID4	GO:0009751	0.000675
innate immune response (GO:0045087)	155	7	0.62	+	11.38	0.0109		ID5	GO:0045087	0.0109
response to reactive oxygen species (GO:0000302)	160	7	0.64	+	11.02	0.0133		ID6	GO:0000302	0.0133
immune response (GO:0006955)	162	7	0.64	+	10.89	0.0144		ID7	GO:0006955	0.0144
response to fungus (GO:0009620)	350	15	1.39	+	10.8	4.72e-08		ID8	GO:0009620	4.72e-08
response to fatty acid (GO:0070542)	179	7	0.71	+	9.85	0.0269		ID9	GO:0070542	0.0269
response to wounding (GO:0009611)	236	9	0.94	+	9.61	0.00167		ID10	GO:0009611	0.00167
response to organic cyclic compound (GO:0014070)	276	10	1.1	+	9.13	0.000604		ID11	GO:0014070	0.000604
defense response to other organism (GO:0098542)	806	27	3.2	+	8.44	4.63e-14		ID12	GO:0098542	4.63e-14
response to bacterium (GO:0009617)	512	16	2.03	+	7.87	8.6e-07		ID13	GO:0009617	8.6e-07
defense response (GO:0006952)	950	28	3.77	+	7.43	2.56e-13		ID14	GO:0006952	2.56e-13
response to external biotic stimulus (GO:0043207)	1095	32	4.35	+	7.36	1.25e-15		ID15	GO:0043207	1.25e-15
response to other organism (GO:0051707)	1095	32	4.35	+	7.36	1.25e-15		ID16	GO:0051707	1.25e-15
response to biotic stimulus (GO:0009607)	1096	32	4.35	+	7.36	1.29e-15		ID17	GO:0009607	1.29e-15
defense response to bacterium (GO:0042742)	417	12	1.66	+	7.25	0.000394		ID18	GO:0042742	0.000394
biological process involved in interspecies interaction between organisms (GO:0044419)	1121	32	4.45	+	7.19	2.44e-15		ID19	GO:0044419	2.44e-15
response to oxidative stress (GO:0006979)	458	13	1.82	+	7.15	0.000134		ID20	GO:0006979	0.000134
response to abscisic acid (GO:0009737)	498	14	1.98	+	7.08	4.42e-05		ID21	GO:0009737	4.42e-05
response to alcohol (GO:0097305)	503	14	2	+	7.01	4.99e-05		ID22	GO:0097305	4.99e-05
response to lipid (GO:0033993)	811	20	3.22	+	6.21	2.5e-07		ID23	GO:0033993	2.5e-07
response to cold (GO:0009409)	415	10	1.65	+	6.07	0.0212		ID24	GO:0009409	0.0212
response to external stimulus (GO:0009605)	1513	35	6.01	+	5.83	2.41e-14		ID25	GO:0009605	2.41e-14
cellular response to oxygen-containing compound (GO:1901701)	505	11	2	+	5.49	0.0185		ID26	GO:190170	0.0185
response to hormone (GO:0009725)	1246	26	4.95	+	5.26	9.25e-09		ID27	GO:0009725	9.25e-09
response to oxygen-containing compound (GO:1901700)	1514	31	6.01	+	5.16	7.41e-11		ID28	GO:1901700	7.41e-11
response to endogenous stimulus (GO:0009719)	1276	26	5.06	+	5.13	1.56e-08		ID29	GO:0009719	1.56e-08
response to organic substance (GO:0010033)	1712	31	6.8	+	4.56	1.82e-09		ID30	GO:0010033	1.82e-09
cellular response to organic substance (GO:0071310)	667	12	2.65	+	4.53	0.0455		ID31	GO:0071310	0.0455
cellular response to chemical stimulus (GO:0070887)	1085	17	4.31	+	3.95	0.00434		ID32	GO:0070887	0.00434
response to stress (GO:0006950)	3114	48	12.36	+	3.88	2.64e-14		ID33	GO:0006950	2.64e-14
response to chemical (GO:0042221)	2687	39	10.67	+	3.66	7.76e-10		ID34	GO:0042221	7.76e-10
response to abiotic stimulus (GO:0009628)	2137	27	8.48	+	3.18	0.000171		ID35	GO:0009628	0.000171
response to stimulus (GO:0050896)	5533	61	21.96	+	2.78	7.09e-13		ID36	GO:0050896	7.09e-13
cellular response to stimulus (GO:0051716)	2478	25	9.84	+	2.54	0.0334		ID37	GO:0051716	0.0334
Unclassified (UNCLASSIFIED)	6258	14	24.84	-	0.56	0
